# Supplementary material for: Slowing Alzheimer’s disease progression through probiotic supplementation
Source: Front Neurosci. 2024 Mar 6;18:1309075. doi: 10.3389/fnins.2024.1309075 (PMC10950931; doi:10.3389/fnins.2024.1309075)
Supplement: Supplementary file 1 [file Data_Sheet_1.ZIP]

Archive with 4 entries (4 files):
- Supple S2_alpha_div.tiff
- __MACOSX/._Supple S2_alpha_div.tiff
- Supple S1_beta_div.tiff
- __MACOSX/._Supple S1_beta_div.tiff
